# Supplementary material for: Divergent Climate Sensitivity and Spatiotemporal Instability in Radial Growth of Natural and Planted Pinus tabulaeformis Forests Across a Latitudinal Gradient
Source: Plants (Basel). 2025 May 12;14(10):1441. doi: 10.3390/plants14101441 (PMC12115013; doi:10.3390/plants14101441)
Supplement: Supplementary file 1 [file plants-14-01441-s001.zip]

Archive with 1 entries (1 files):
- plants-3586223-supplementary.pdf
